# Supplementary material for: Binding of DNA origami to lipids: maximizing yield and switching via strand displacement
Source: Nucleic Acids Res. 2021 Oct 6;49(19):10835–50. doi: 10.1093/nar/gkab888 (PMC8565350; doi:10.1093/nar/gkab888)
Supplement: gkab888_Supplemental_Files [file gkab888_supplemental_files.zip]

Archive with 2 entries (2 files):
- DNA-tile-lipid_SI_20210928_JS.pdf
- DNA_sequence_list_20210215_JS.xlsx
